# Supplementary material for: Pentavalent Disabled Infectious Single Animal (DISA)/DIVA Vaccine Provides Protection in Sheep and Cattle against Different Serotypes of Bluetongue Virus
Source: Vaccines (Basel). 2021 Oct 9;9(10):1150. doi: 10.3390/vaccines9101150 (PMC8537505; doi:10.3390/vaccines9101150)
Supplement: Supplementary file 1 [file vaccines-09-01150-s001.zip]

Archive with 1 entries (1 files):
- vaccines-1380981-supplementary.pdf
